# Supplementary material for: Paternally biased X inactivation in mouse neonatal brain
Source: Genome Biol. 2010 Jul 27;11(7):R79. doi: 10.1186/gb-2010-11-7-r79 (PMC2926790; doi:10.1186/gb-2010-11-7-r79)
Supplement: Additional file 10 — Data S1. Raw pyrosequencing data summary table. [file gb-2010-11-7-r79-S10.XLS]

## Sheet: AKR_PWD_X-linked genes
Table S7. Raw pyrosequencing data.
No	Indiv. ID	Sex	Batch	Litter	Mother	Father	Ctps2_1	Ctps2_2	Phf6_1	Phf6_2	Plxna3_1	Plxna3_2	Syn1_1	Syn1_2	Taf1_1	Taf1_2	Ddx3x_1	Ddx3x_2	Maoa_1	Maoa_2	Syap1_1	Syap1_2	Usp9x_1	Usp9x_2	Utx-1	Utx-2	Zfx_1	Zfx_2	Eif2s3x_1	Eif2s3x_2	Ikbkg_1	Ikbkg_2	Nxt2_1	Nxt2_2	Prkx_1	Prkx_2	Crsp2_1	Crsp2_2	Fundc1_1	Fundc1_2	Gpm6b_1	Gpm6b_2	Hcfc1_1	Hcfc1_2	Nudt11_1	Nudt11_2	Ofd1_1	Ofd1_2	Rbmx_1
1	1526-1	Female	1	1526	PWD	AKR	NA	0.552	0.456	0.484	0.688	0.679	0.652	0.644	0.634	0.631	0.412	0.408	0.469	0.502	0.614	0.623	0.575	0.553	0.27	0.278	0.616	NA	0.684	0.707	0.505	0.52	0.493	0.46	0.574	0.583	0.569	0.607	0.615	0.616	0.563	0.534	0.669	NA	0.667	0.65	0.664	0.694	0.568
2	1526-2	Female	1	1526	PWD	AKR	0.531	0.541	0.428	0.508	0.639	0.605	0.581	0.608	0.605	0.552	0.391	0.382	0.475	0.459	0.578	0.586	0.52	0.512	0.274	0.297	0.575	NA	0.671	0.681	0.506	0.485	0.485	0.48	0.525	0.533	0.501	0.562	0.562	0.557	0.495	0.52	0.633	0.579	0.641	0.6	0.597	0.648	0.544
3	1526-3	Female	1	1526	PWD	AKR	0.424	0.455	0.342	0.395	0.567	0.525	0.495	0.507	0.526	0.488	0.326	0.322	0.36	0.386	0.512	0.511	0.454	0.423	0.214	0.243	0.47	NA	0.654	0.697	0.413	0.409	0.416	0.397	0.443	0.449	0.503	0.509	0.495	0.479	NA	0.444	0.575	0.558	0.555	0.494	0.553	0.579	0.448
4	1526-4	Female	1	1526	PWD	AKR	0.528	NA	0.491	0.495	0.673	0.679	0.632	0.611	0.631	0.598	0.402	0.378	0.474	0.454	0.602	0.599	0.558	0.539	0.28	0.294	0.599	NA	0.651	0.706	0.514	0.506	0.504	0.495	0.568	0.575	0.576	0.599	0.578	0.602	0.533	0.549	0.676	0.632	0.669	0.632	0.666	0.675	0.595
5	1526-5	Female	1	1526	PWD	AKR	0.337	0.384	0.292	0.255	0.487	0.471	0.449	0.431	0.448	0.424	0.291	0.294	0.333	0.302	0.433	0.435	0.383	0.375	0.21	0.22	0.405	NA	0.703	0.694	0.375	0.361	0.355	0.336	0.41	0.391	0.427	0.414	0.429	0.417	0.453	0.372	0.498	0.449	0.513	0.437	0.513	0.514	0.405
6	1526-7	Female	1	1526	PWD	AKR	0.525	0.569	0.476	0.471	0.677	0.687	0.647	0.636	0.65	0.621	0.412	0.404	0.469	0.46	0.621	0.626	0.578	0.555	0.278	0.295	0.612	NA	0.684	0.689	0.526	0.529	0.501	0.5	0.583	0.579	0.554	0.609	0.602	0.613	0.592	0.551	0.684	0.656	0.693	0.632	0.65	0.674	0.591
7	1526-9	Female	1	1526	PWD	AKR	0.439	0.451	0.352	0.341	0.56	0.561	0.548	0.519	0.51	0.484	0.313	0.311	0.34	0.307	0.51	0.503	0.451	0.441	0.213	0.226	0.514	NA	0.681	0.693	0.404	0.416	0.423	0.382	0.47	0.459	0.467	0.507	0.486	0.488	0.422	0.436	0.58	0.573	0.566	0.522	0.541	0.555	0.475
8	1524-1	Female	1	1524	AKR	PWD	0.339	0.351	0.226	0.208	0.456	0.449	0.402	0.421	0.389	0.364	0.27	0.273	0.307	0.292	0.386	0.398	0.332	0.328	0.202	0.214	0.385	NA	0.613	0.615	0.313	0.295	0.312	0.305	0.344	0.342	0.347	0.384	0.397	0.387	0.326	0.33	NA	0.463	0.474	0.381	0.435	0.455	0.351
9	1524-2	Female	1	1524	AKR	PWD	0.331	0.362	0.184	0.243	0.392	0.416	0.387	0.389	0.347	0.329	0.258	0.243	0.277	0.279	0.366	0.373	0.312	0.299	0.206	0.211	0.343	NA	0.63	0.618	0.294	0.28	0.309	0.273	0.314	0.314	0.337	0.341	0.368	0.342	0.318	0.306	NA	0.431	0.413	0.367	0.431	0.439	0.293
10	1524-3	Female	1	1524	AKR	PWD	0.427	0.425	0.337	0.34	0.512	0.523	0.493	0.47	0.443	0.44	0.316	0.318	0.398	0.395	0.465	0.476	0.411	0.387	0.213	0.227	0.472	NA	0.615	0.622	0.387	0.398	0.384	0.37	0.418	0.415	0.447	0.46	0.458	0.457	0.377	0.373	0.532	0.516	0.525	0.462	0.523	0.522	0.385
11	1524-4	Female	1	1524	AKR	PWD	0.424	0.474	0.317	0.331	0.527	0.554	0.502	0.484	0.426	0.497	0.328	0.296	0.388	0.377	0.478	0.5	0.416	0.414	0.222	0.231	0.454	NA	0.652	0.689	0.426	0.401	0.41	0.376	0.436	0.437	0.431	0.462	0.454	0.452	0.439	0.407	0.53	0.519	0.529	0.457	0.495	0.529	0.385
12	1524-5	Female	1	1524	AKR	PWD	0.515	0.513	0.45	0.425	0.654	0.643	0.598	0.601	0.52	0.554	0.374	0.344	0.495	0.479	0.58	0.584	0.524	0.492	0.248	0.258	0.551	NA	0.644	0.67	0.514	0.504	0.481	0.448	0.532	0.526	0.525	0.565	0.561	0.558	0.492	0.499	0.659	0.629	0.642	0.595	0.603	0.627	0.533
13	1524-6	Female	1	1524	AKR	PWD	0.439	0.484	0.344	0.369	0.566	0.555	0.535	0.529	0.453	0.471	0.337	0.302	0.38	0.38	0.507	0.516	0.45	0.421	0.245	0.251	0.479	NA	0.681	0.677	0.442	0.428	0.433	0.388	0.449	0.447	0.463	0.486	0.485	0.481	0.455	0.427	0.582	0.542	0.57	0.508	0.547	0.556	0.414
14	1524-7	Female	1	1524	AKR	PWD	0.331	0.347	0.222	0.225	0.39	0.388	0.373	0.373	0.316	0.306	0.241	0.248	0.305	0.295	0.351	0.352	0.276	0.27	0.185	0.193	0.334	NA	0.607	0.631	0.299	0.295	0.301	0.266	0.318	0.316	0.299	0.316	0.326	0.335	0.388	0.275	0.48	0.413	0.393	0.331	0.393	0.401	0.253
15	1523-2-1	Female	1	1523	AKR	PWD	0.493	0.465	0.358	0.359	0.607	0.61	0.557	0.577	0.541	0.517	0.371	0.368	0.394	0.399	0.54	0.539	0.501	0.478	0.222	0.229	0.514	NA	0.643	0.652	0.463	0.424	0.463	0.433	0.477	0.483	0.467	0.532	0.529	0.504	0.472	0.462	0.6	0.574	0.622	0.576	0.597	0.613	0.51
16	1523-2-2	Female	1	1523	AKR	PWD	0.455	0.455	0.315	0.302	0.565	0.581	0.547	0.555	0.496	0.49	0.344	0.347	0.409	0.397	0.516	0.515	0.467	0.447	0.214	0.234	0.484	NA	0.675	0.685	0.427	0.426	0.453	0.43	0.453	0.467	0.461	0.496	0.501	0.496	0.447	0.435	NA	0.599	0.58	0.525	0.564	0.586	0.458
17	1523-2-3	Female	1	1523	AKR	PWD	0.471	0.483	0.334	0.326	0.581	0.604	0.558	0.562	0.53	0.488	0.372	0.365	0.457	0.445	0.549	0.538	0.496	0.471	0.232	0.247	0.524	NA	0.648	0.652	0.471	0.475	0.46	0.458	0.494	0.491	0.478	0.519	0.528	0.521	0.441	0.45	NA	0.56	0.613	0.535	0.593	0.608	0.477
18	1549-1	Female	2	1549	PWD	AKR	0.573	0.563	0.479	0.491	0.637	0.648	0.598	NA	0.613	0.587	0.365	0.389	0.577	0.561	0.603	0.601	0.548	0.54	0.294	0.302	0.566	0.54	0.623	0.622	0.527	0.496	0.453	0.417	0.57	0.573	0.56	0.569	0.604	0.591	0.506	0.488	0.614	0.639	0.646	0.68	0.623	0.641	NA
19	1549-2	Female	2	1549	PWD	AKR	0.513	NA	0.449	NA	0.58	0.582	0.534	0.516	0.574	0.529	0.353	0.376	0.453	0.448	0.576	0.564	0.504	0.495	0.283	0.333	0.524	0.508	0.605	0.657	0.459	0.462	0.384	0.389	0.542	0.543	0.518	0.523	0.566	0.536	0.474	0.453	0.622	0.576	0.622	0.627	0.615	0.603	NA
20	1549-3	Female	2	1549	PWD	AKR	0.586	NA	0.49	0.497	0.672	0.668	0.619	0.607	0.637	0.606	0.382	0.398	0.52	0.509	0.625	0.621	0.567	0.563	0.289	0.315	0.584	0.562	0.635	0.642	0.553	0.527	0.476	0.483	0.604	0.598	0.571	0.562	0.638	0.62	0.506	0.507	0.653	0.667	0.701	0.685	0.649	0.65	NA
21	1549-4	Female	2	1549	PWD	AKR	0.458	0.446	0.438	0.374	0.513	0.511	0.469	0.452	0.497	0.476	0.306	0.33	NA	0.426	0.496	0.495	0.433	0.428	0.23	0.243	0.427	0.413	0.622	0.644	0.412	0.402	0.359	0.371	0.461	0.471	0.437	0.446	0.488	0.487	0.383	0.4	0.576	0.54	0.573	0.557	0.504	0.526	NA
22	1549-5	Female	2	1549	PWD	AKR	0.447	0.469	0.406	0.396	0.503	0.513	0.446	0.455	0.469	0.466	0.314	0.304	0.425	0.408	0.5	0.513	0.421	0.426	0.252	0.261	0.458	0.46	0.593	0.601	0.391	0.373	0.331	0.36	0.452	0.464	0.441	0.442	0.49	0.484	0.384	0.398	0.554	0.547	0.562	0.538	0.524	0.514	NA
23	1549-6	Female	2	1549	PWD	AKR	0.503	0.5	0.458	0.451	0.568	0.556	0.496	0.493	0.551	0.526	0.343	0.369	0.495	0.481	0.541	0.556	0.487	0.469	0.258	0.259	0.475	0.473	0.62	0.629	0.444	0.446	0.335	0.394	0.501	0.508	0.501	0.482	0.523	0.529	NA	0.477	0.6	0.564	0.615	0.591	0.532	0.564	NA
24	934-1	Female	2	934	PWD	AKR	0.539	0.54	0.542	0.508	0.62	0.622	0.579	0.547	0.574	0.582	0.39	0.41	0.492	0.525	0.58	0.594	0.546	0.527	0.266	0.274	0.527	0.56	0.639	0.639	0.497	0.494	0.367	0.419	0.565	0.557	0.552	0.538	0.553	0.575	0.484	0.498	0.664	0.604	0.629	0.64	0.611	0.609	NA
25	1523-1	Female	2	1523	AKR	PWD	0.424	0.437	0.317	0.324	0.477	0.49	0.44	0.422	0.452	0.446	0.291	0.314	0.386	0.395	0.482	0.471	0.385	0.385	0.24	0.239	NA	0.434	0.603	0.615	0.345	0.345	0.312	0.341	0.425	0.448	0.411	0.403	0.468	0.455	0.338	0.371	0.561	0.496	0.537	0.529	0.494	0.511	NA
26	1523-2	Female	2	1523	AKR	PWD	0.536	0.521	0.459	0.464	0.601	0.605	0.552	0.539	0.561	0.525	0.358	0.357	0.343	0.357	0.578	0.58	0.517	0.493	0.278	0.292	0.504	0.561	0.636	0.642	0.479	0.449	0.407	0.424	0.544	0.56	0.523	0.531	0.57	0.575	0.484	0.47	0.59	0.596	0.636	0.648	0.606	0.599	NA
27	1523-3	Female	2	1523	AKR	PWD	0.504	0.464	0.462	0.46	0.574	0.571	0.518	0.512	0.548	0.531	0.344	0.356	0.37	0.365	0.554	0.561	0.485	0.491	0.251	0.281	0.444	0.485	0.627	0.643	0.452	0.445	0.388	0.416	0.499	0.51	0.503	0.504	0.55	0.548	0.434	0.456	0.581	0.556	0.604	0.611	0.562	0.584	NA
28	1523-4	Female	2	1523	AKR	PWD	0.451	0.443	0.42	0.405	0.527	0.526	0.474	0.465	0.511	0.482	0.325	0.323	0.441	0.411	0.539	0.526	0.451	0.428	0.243	0.251	0.481	NA	0.609	0.623	0.425	0.404	0.354	0.365	0.475	0.491	0.467	0.455	0.513	0.469	0.391	0.404	0.554	0.567	0.565	0.569	0.544	0.544	NA
29	1523-5	Female	2	1523	AKR	PWD	0.39	0.392	0.361	0.334	0.46	0.451	0.423	0.405	0.427	0.397	0.288	0.294	0.333	0.332	0.45	0.459	0.391	0.394	0.192	0.21	0.397	0.42	0.604	0.624	0.331	0.335	0.296	0.324	0.416	0.446	0.409	0.402	0.438	0.439	0.334	0.381	0.524	0.464	0.506	0.486	0.466	0.471	NA
30	1523-6	Female	2	1523	AKR	PWD	0.471	NA	0.459	0.421	0.567	0.564	0.503	0.493	0.532	0.51	0.34	0.341	0.396	0.376	0.546	0.533	0.469	0.47	0.248	0.272	0.497	0.529	0.627	0.614	0.443	0.419	0.365	0.392	0.498	0.518	0.479	0.465	0.537	0.544	0.429	0.438	0.633	0.573	0.598	0.601	0.564	0.606	NA
31	1523-11	Female	2	1523	AKR	PWD	NA	NA	0.385	0.331	0.45	0.459	0.392	0.395	0.439	0.44	0.269	0.294	0.321	0.295	0.45	0.451	0.381	0.377	0.233	0.231	0.391	0.377	0.574	0.579	0.341	0.335	0.295	0.315	0.398	0.424	0.361	0.364	0.43	0.438	0.33	0.365	0.545	0.482	0.521	0.495	0.454	0.47	NA
32	1551-1	Female	3	1551	PWD	AKR	0.467	0.461	0.416	0.395	0.533	0.532	0.489	0.488	0.469	0.464	0.331	0.367	0.339	0.357	0.494	0.485	0.426	0.404	0.287	0.3	0.447	0.436	0.637	0.594	0.425	0.424	0.432	0.41	0.45	0.466	0.476	0.456	0.499	0.487	0.436	0.42	0.542	0.503	NA	0.561	0.584	0.54	0.447
33	1551-2	Female	3	1551	PWD	AKR	0.496	0.488	0.466	0.466	0.583	0.579	0.508	0.516	0.546	0.523	0.347	0.389	0.419	0.414	0.524	0.531	0.427	0.427	0.334	0.33	0.503	0.501	0.662	0.621	0.431	0.443	0.407	0.442	0.498	0.513	0.487	0.489	0.531	0.513	0.466	0.475	0.57	0.543	NA	0.599	0.579	0.577	0.467
34	1551-3	Female	3	1551	PWD	AKR	0.402	0.392	0.325	0.31	0.443	0.452	0.406	0.413	0.435	0.435	NA	0.315	0.327	0.341	0.425	0.43	0.335	0.33	0.283	0.299	0.392	0.389	0.619	0.593	0.322	0.334	0.303	0.356	0.389	0.388	0.378	0.377	0.434	0.425	0.363	0.35	0.463	0.436	NA	0.484	0.507	0.47	0.371
35	957-1	Female	3	957	AKR	PWD	0.363	0.361	0.312	0.293	0.414	0.418	0.388	0.377	0.382	0.409	0.316	0.316	0.334	0.312	0.418	0.397	0.326	0.322	0.247	0.251	0.353	0.341	0.624	0.58	0.344	0.332	0.324	0.337	0.359	0.38	0.375	0.368	0.393	0.383	0.334	0.388	0.463	0.427	NA	0.464	0.463	0.427	0.338
36	934-2	Female	3	934	PWD	AKR	0.579	0.565	0.545	0.555	0.661	0.662	0.592	0.589	0.606	0.578	0.476	0.464	0.503	0.49	0.611	0.585	0.529	0.515	0.317	0.35	0.565	0.57	0.678	0.651	0.542	0.523	0.472	0.504	0.563	0.559	0.577	0.57	0.581	0.566	0.541	0.528	0.621	0.615	NA	0.673	0.682	0.65	0.545
	The data are the raw percentages from the PWD allele quantified by the pyrosequencer.
	NA: missing data.
[truncated: 23 more columns]

## Sheet: AKR_PWD_autosomal_genes
No	Indiv. ID	Sex	Batch	Litter	Mother	Father	NM_023057_1	NM_023057_2	Pex7_1	Pex7_2	Prkar2b-1	Prkar2b-2	Hibadh-1	Hibadh-2	Rgs17-1	Rgs17-2	Cab39l-1	Cab39l-2	Trpm6-1	Trpm6-2	Tmem109-1	Tmem109-2
1	1526-1	Female	1	1526	PWD	AKR	0.474	0.481	0.467	0.446	0.468	NA	0.394	0.424	0.512	0.507	0.523	0.542	NA	0.574	0.493	0.458
2	1526-2	Female	1	1526	PWD	AKR	0.506	0.524	0.485	0.458	0.454	0.44	0.396	0.382	0.53	NA	0.534	0.518	NA	0.583	0.445	0.474
3	1526-3	Female	1	1526	PWD	AKR	0.486	0.504	0.482	0.474	0.446	0.398	0.418	0.409	0.51	0.512	0.509	0.518	NA	0.539	0.422	0.454
4	1526-4	Female	1	1526	PWD	AKR	0.478	0.477	0.481	0.456	0.419	0.448	0.402	0.389	0.517	NA	0.528	0.517	0.579	0.569	0.468	0.451
5	1526-5	Female	1	1526	PWD	AKR	0.478	0.505	0.477	0.472	0.442	0.365	0.396	0.378	0.517	NA	0.522	0.52	NA	0.617	0.463	0.478
6	1526-7	Female	1	1526	PWD	AKR	0.492	0.524	0.474	0.47	0.436	0.401	0.417	0.386	0.537	NA	0.516	0.515	NA	0.617	0.469	0.465
7	1526-9	Female	1	1526	PWD	AKR	0.492	0.492	0.472	0.456	0.455	0.427	0.385	0.376	0.516	NA	0.521	0.521	0.6	0.592	0.466	0.447
8	1524-1	Female	1	1524	AKR	PWD	0.499	0.53	0.452	0.443	0.421	0.434	0.416	0.392	0.538	0.52	0.519	0.524	0.605	0.579	0.465	0.467
9	1524-2	Female	1	1524	AKR	PWD	0.489	0.511	0.47	0.445	0.451	0.422	0.431	0.404	0.509	NA	0.515	0.516	0.632	0.62	0.459	0.44
10	1524-3	Female	1	1524	AKR	PWD	0.479	0.491	0.46	0.44	0.451	0.401	0.409	0.371	0.517	0.527	0.518	0.515	0.6	0.576	0.47	0.466
11	1524-4	Female	1	1524	AKR	PWD	0.508	0.546	0.451	0.45	0.451	0.437	0.39	0.405	0.511	NA	0.522	0.531	0.585	0.621	0.441	0.458
12	1524-5	Female	1	1524	AKR	PWD	0.464	0.495	0.463	0.46	0.437	0.411	0.391	0.355	0.511	NA	0.518	0.514	0.578	0.604	0.462	0.453
13	1524-6	Female	1	1524	AKR	PWD	0.486	NA	0.45	0.435	0.45	0.428	0.417	0.41	0.486	NA	0.511	0.521	0.58	0.606	0.429	0.472
14	1524-7	Female	1	1524	AKR	PWD	0.468	0.499	0.455	0.44	0.433	0.402	0.4	0.4	0.504	NA	0.519	0.522	NA	0.647	0.458	0.456
15	1523-2-1	Female	1	1523	AKR	PWD	0.497	0.52	0.439	0.442	0.427	0.428	0.414	0.405	0.512	0.532	0.51	0.494	0.565	0.605	0.476	0.453
16	1523-2-2	Female	1	1523	AKR	PWD	0.522	0.536	0.449	0.438	0.433	0.397	0.402	0.405	0.484	NA	0.497	0.507	0.584	0.57	0.443	0.429
17	1523-2-3	Female	1	1523	AKR	PWD	0.45	0.473	0.453	0.457	0.436	0.412	0.399	0.373	0.514	0.519	0.514	0.519	0.582	0.621	0.502	0.448
18	1549-1	Female	2	1549	PWD	AKR	0.514	0.523	0.457	0.439	0.441	0.409	0.373	0.404	0.474	0.557	0.494	0.527	0.546	0.582	NA	0.498
19	1549-2	Female	2	1549	PWD	AKR	0.576	0.541	0.45	0.459	0.431	0.425	0.382	0.358	0.424	0.517	0.512	0.517	0.545	0.624	NA	0.494
20	1549-3	Female	2	1549	PWD	AKR	0.539	0.508	0.462	NA	0.447	0.399	0.383	0.355	0.504	0.545	0.503	0.494	0.593	0.629	NA	0.461
21	1549-4	Female	2	1549	PWD	AKR	0.551	0.518	0.457	NA	0.4	0.411	0.415	0.348	0.523	0.528	0.506	0.506	0.555	0.623	0.472	NA
22	1549-5	Female	2	1549	PWD	AKR	0.527	0.529	0.454	0.434	0.439	0.424	0.429	0.333	0.482	0.5	0.507	0.523	0.571	0.614	0.46	NA
23	1549-6	Female	2	1549	PWD	AKR	0.524	0.509	0.445	0.443	0.446	0.4	0.425	0.387	0.545	0.457	0.485	0.524	0.564	0.586	NA	0.458
24	934-1	Female	2	934	PWD	AKR	0.521	0.517	0.442	0.43	0.444	0.443	0.401	0.392	0.533	0.523	0.521	0.533	NA	0.57	0.49	0.447
25	1523-1	Female	2	1523	AKR	PWD	0.513	0.51	0.445	0.436	0.434	0.422	0.39	0.399	0.52	NA	0.483	0.519	0.567	0.569	0.471	0.459
26	1523-2	Female	2	1523	AKR	PWD	0.499	0.487	0.441	0.44	0.421	0.412	0.364	0.374	0.511	0.528	0.525	0.519	0.617	0.619	0.5	0.45
27	1523-3	Female	2	1523	AKR	PWD	0.539	0.528	0.445	NA	0.431	0.413	0.378	0.408	0.539	NA	0.516	0.506	0.617	0.615	0.486	0.436
28	1523-4	Female	2	1523	AKR	PWD	0.521	0.515	0.433	NA	0.423	0.44	0.389	0.393	0.521	NA	0.516	0.528	0.535	0.633	0.448	0.475
29	1523-5	Female	2	1523	AKR	PWD	0.547	0.553	0.429	NA	0.419	NA	0.395	0.353	0.527	0.527	0.495	0.527	0.609	0.564	0.503	0.454
30	1523-6	Female	2	1523	AKR	PWD	0.52	0.526	0.459	NA	0.447	NA	0.425	0.394	0.529	NA	0.55	0.512	NA	0.657	0.509	0.454
31	1523-11	Female	2	1523	AKR	PWD	0.538	0.549	0.442	0.429	0.442	NA	0.424	0.361	0.524	0.558	0.517	0.515	0.57	0.594	0.468	0.458
32	1551-1	Female	3	1551	PWD	AKR	0.504	0.5	0.483	0.46	0.459	0.427	0.378	0.372	0.549	NA	0.523	0.504	0.621	0.581	0.434	0.449
33	1551-2	Female	3	1551	PWD	AKR	0.437	0.449	0.484	0.479	0.481	0.421	0.423	0.397	0.511	NA	0.528	0.541	0.538	0.554	0.453	0.464
34	1551-3	Female	3	1551	PWD	AKR	0.533	0.51	0.477	0.47	0.458	0.424	0.428	0.408	0.537	0.556	0.527	0.536	NA	0.605	0.498	0.431
35	957-1	Female	3	957	AKR	PWD	0.469	0.481	0.468	0.464	0.578	NA	0.415	0.4	0.526	NA	0.503	0.507	0.626	0.645	0.467	0.433
36	934-2	Female	3	934	PWD	AKR	0.484	0.51	0.46	0.461	0.449	0.426	0.412	0.405	0.531	NA	0.497	0.523	0.594	0.598	0.444	0.457

## Sheet: B6_CAST genes
No	Indiv. ID	Sex	Batch	Litter	Mother	Father	Ctps2_1	Ctps2_2	Plxna3_BC1	Plxna3_BC2	Ddx3x_1	Ddx3x_2	Maoa_1	Maoa_2	Usp9x_1	Usp9x_2	Utx_BC_1	Utx_BC_2	Eif2s3x_1	Eif2s3x_2	Ikbkg_1	Ikbkg_2	Nxt2_1	Nxt2_2	Gpm6b_1	Gpm6b_2	Rbmx_1	Rbmx_2	Uba1_1	Uba1_2	Wdr13 _1	Wdr13 _2	Ids_BC_1	Ids_BC_2	Jarid1c_1	Jarid1c_2	Xist_BC_1	Xist_BC_2	Tsix_BC_1	Tsix_BC_2	Xite_BC1_1	Xite_BC1_2	Xite_BC2_1	Xite_BC2_2	NM_023057_1	NM_023057_2	Pex7_BC_1	Pex7_BC_2
1	1627-1-1	Female	1	1627-1	C57BL/6	CAST	NA	0.633	0.625	0.631	0.611	0.61	NA	0.28	0.625	0.648	0.481	0.492	0.519	0.516	0.562	0.533	NA	0.609	0.697	0.709	NA	0.739	0.671	0.637	0.626	0.654	0.6	0.604	0.54	0.574	0.169	0.183	0.547	0.543	0.415	0.43	0.568	0.567	0.513	0.515	0.464	0.478
2	1627-1-2	Female	1	1627-1	C57BL/6	CAST	NA	0.555	0.532	0.528	0.539	0.547	NA	0.352	0.539	0.544	0.443	0.449	0.482	0.492	0.462	0.449	0.528	0.527	0.601	0.587	NA	0.65	0.54	NA	0.556	0.539	0.535	0.518	0.473	0.485	0.226	0.22	0.566	0.533	0.587	0.596	0.539	0.553	0.519	0.523	0.456	0.45
3	1627-1-3	Female	1	1627-1	C57BL/6	CAST	NA	0.739	0.694	0.7	0.675	0.676	NA	0.52	0.73	0.74	0.508	0.538	0.564	0.56	0.693	0.683	NA	0.703	0.789	0.782	NA	0.849	0.752	0.742	0.728	0.755	0.731	0.727	0.608	0.625	0.107	0.117	0.569	0.563	0.47	0.539	0.545	0.542	0.527	0.52	0.462	0.474
4	1627-2-1	Female	1	1627-2	C57BL/6	CAST	NA	0.599	0.615	0.567	0.577	0.588	NA	0.294	0.567	0.582	0.457	0.474	0.512	0.52	0.509	0.495	0.51	0.537	0.676	0.638	NA	0.682	0.582	NA	0.61	0.586	0.562	0.571	0.487	0.538	0.185	0.201	0.561	0.576	0.427	0.432	0.513	0.524	0.499	0.508	0.454	0.451
5	1627-2-2	Female	1	1627-2	C57BL/6	CAST	NA	0.511	0.543	0.556	0.531	0.535	NA	0.343	0.5	0.504	0.424	0.437	0.493	0.494	0.428	0.398	NA	0.467	0.568	0.546	NA	0.62	0.544	NA	0.528	0.529	0.488	0.463	0.459	0.479	0.247	0.266	0.502	0.498	0.542	0.536	0.468	0.508	0.481	0.492	0.47	0.472
6	1627-2-3	Female	1	1627-2	C57BL/6	CAST	0.703	0.71	0.745	0.68	0.663	0.667	NA	0.512	0.692	0.706	0.468	0.512	0.561	0.57	0.639	0.627	NA	0.653	0.766	0.785	NA	0.824	0.71	NA	0.723	0.721	0.706	0.7	0.564	0.567	0.13	0.149	0.508	0.511	0.427	0.484	0.527	0.542	0.512	0.514	0.454	0.463
7	1627-3-2	Female	1	1627-3	C57BL/6	CAST	0.655	0.657	0.677	0.657	0.626	0.636	NA	0.396	0.643	0.648	0.504	0.503	0.54	0.519	0.565	0.547	NA	0.6	0.711	0.726	NA	0.807	0.687	0.678	0.698	0.714	0.646	0.644	0.557	0.586	0.142	0.152	0.463	0.465	0.461	0.463	0.496	0.538	0.525	0.522	0.463	0.468
8	1627-3-3	Female	1	1627-3	C57BL/6	CAST	0.786	0.78	0.738	0.768	0.744	0.737	NA	0.484	0.75	0.77	0.633	0.649	0.679	0.641	0.741	0.726	0.71	0.747	0.847	0.835	NA	0.86	0.761	NA	0.808	0.638	0.776	0.745	0.654	0.668	NA	0.353	0.68	0.661	0.607	0.589	0.708	0.687	0.512	0.517	0.467	0.477
9	1627-3-4	Female	1	1627-3	C57BL/6	CAST	0.51	0.514	0.535	0.536	0.533	0.546	NA	0.295	0.528	0.509	0.419	0.458	0.484	0.508	0.421	0.436	NA	0.47	0.583	0.573	NA	0.623	0.532	0.533	0.517	0.519	0.472	0.473	0.467	0.474	0.239	0.255	0.501	0.495	0.413	0.425	0.481	0.532	0.501	0.514	0.455	0.466
10	1627-3-5	Female	1	1627-3	C57BL/6	CAST	0.643	0.658	0.675	0.64	0.589	0.613	NA	0.449	0.625	0.641	0.465	0.47	0.551	0.541	0.576	0.553	0.592	0.589	0.706	0.703	NA	0.738	0.658	NA	0.667	0.658	0.631	0.609	0.526	0.574	0.163	0.172	0.52	0.526	0.451	0.427	0.526	0.511	0.503	0.506	0.459	0.467
11	1627-3-6	Female	1	1627-3	C57BL/6	CAST	0.685	0.683	0.685	0.668	0.638	0.634	NA	0.438	0.666	0.666	0.47	0.493	0.546	0.56	0.59	0.593	NA	0.613	0.741	0.725	NA	0.792	0.686	NA	0.686	0.692	0.675	0.656	0.552	0.491	0.143	0.152	0.51	0.505	0.436	0.421	0.546	0.57	0.508	0.523	0.444	0.464
12	1626-1	Female	1	1626-1	CAST	C57BL/6	0.719	0.723	0.71	0.744	0.662	0.665	NA	0.478	0.696	0.713	0.519	0.526	0.554	0.559	0.673	0.668	NA	0.667	0.783	0.826	NA	0.823	0.738	NA	NA	NA	0.724	0.725	0.585	0.622	0.122	0.125	0.522	0.499	0.452	0.46	0.557	0.496	0.479	0.479	0.446	0.456
13	1626-2	Female	1	1626-1	CAST	C57BL/6	0.673	0.695	0.716	0.689	0.644	0.664	NA	0.433	0.66	0.681	0.505	0.506	0.556	0.549	0.637	0.63	0.622	0.646	0.744	0.769	NA	0.835	0.704	NA	0.707	0.7	0.695	0.667	0.577	0.587	0.13	0.142	0.525	0.511	0.461	0.459	0.544	0.591	0.492	0.495	0.46	0.497
14	1626-3	Female	1	1626-1	CAST	C57BL/6	0.717	0.747	0.734	0.737	0.693	0.695	NA	0.354	0.746	0.747	0.521	0.555	0.568	0.578	0.701	0.698	NA	0.722	0.827	0.827	NA	0.866	0.772	0.751	0.767	0.768	0.744	0.747	0.628	0.629	0.1	0.105	0.516	0.491	0.419	0.433	0.526	0.485	0.484	0.488	0.469	0.478
15	1626-4	Female	1	1626-1	CAST	C57BL/6	0.751	0.735	0.743	0.76	0.672	0.681	NA	0.492	0.738	0.741	0.543	0.538	0.573	0.573	0.722	0.72	0.676	0.703	0.806	0.818	NA	0.851	0.763	NA	0.756	0.736	0.744	0.727	0.624	0.637	0.105	0.112	0.516	0.538	0.443	0.452	0.51	0.555	0.517	0.526	0.448	0.463
16	1625-1	Female	1	1625-1	CAST	C57BL/6	0.639	0.639	0.582	0.614	0.612	0.602	NA	0.348	0.636	0.646	0.48	0.5	0.538	0.529	0.583	0.571	NA	0.597	0.7	0.688	NA	0.752	0.665	0.653	0.637	0.654	0.63	0.616	0.56	0.533	0.151	0.158	0.536	0.532	0.449	0.49	0.521	0.522	0.51	0.511	0.452	0.458
17	1625-2	Female	1	1625-1	CAST	C57BL/6	0.58	0.591	0.609	0.624	0.567	0.569	NA	0.337	0.582	0.592	0.472	0.463	0.532	0.518	0.515	0.511	0.55	0.549	0.644	0.644	NA	0.717	0.604	NA	0.604	0.613	0.589	0.562	0.516	0.529	0.177	0.188	0.545	0.56	0.446	0.474	0.499	0.557	0.494	0.503	0.463	0.458
18	1625-2-1	Female	1	1625-2	CAST	C57BL/6	0.826	0.821	0.793	0.833	0.726	0.732	NA	0.555	0.797	0.805	0.538	0.562	0.586	0.593	0.791	0.791	NA	0.762	0.881	0.864	NA	0.908	0.832	NA	0.83	0.836	0.836	0.816	0.679	0.667	0.07	0.081	0.531	0.525	0.439	0.436	0.536	0.513	0.487	0.471	0.457	0.466
19	1625-2-2	Female	1	1625-2	CAST	C57BL/6	0.564	0.631	0.576	0.57	0.544	0.559	NA	0.328	0.542	0.551	0.443	0.452	0.525	0.514	0.505	0.504	NA	0.522	0.633	0.627	NA	0.669	0.56	NA	0.582	0.572	0.545	0.553	0.507	0.511	0.214	0.224	0.488	0.514	0.442	0.462	0.504	0.534	0.485	0.489	0.45	0.465
20	1625-2-3	Female	1	1625-2	CAST	C57BL/6	0.715	0.705	0.722	0.715	0.667	0.673	NA	0.478	0.69	0.693	0.489	0.523	0.563	0.565	0.613	0.627	NA	0.664	0.76	0.781	NA	0.816	0.715	NA	0.754	0.741	0.704	0.689	0.588	0.603	0.143	0.15	0.578	0.535	0.46	0.494	NA	NA	0.501	0.527	0.456	0.469
21	1626-2-1	Female	1	1626-2	CAST	C57BL/6	NA	0.747	0.764	0.709	0.692	0.699	NA	0.309	0.721	0.738	0.507	0.549	0.58	0.572	0.654	0.672	NA	0.635	NA	0.805	NA	0.865	0.745	NA	0.781	0.795	0.74	0.723	0.595	0.624	0.106	0.12	0.538	0.533	0.439	0.488	0.423	0.498	0.494	NA	0.455	0.467
22	1626-2-2	Female	1	1626-2	CAST	C57BL/6	NA	0.628	0.681	0.628	0.61	0.622	NA	0.269	0.611	0.631	0.524	0.492	0.541	0.54	0.549	0.545	0.609	0.577	0.708	0.68	NA	0.737	0.634	0.645	0.658	0.65	0.622	0.607	0.514	0.559	0.196	0.166	0.535	0.518	0.409	0.402	0.515	0.465	0.509	0.486	0.459	0.468
