# Supplementary material for: Paternally biased X inactivation in mouse neonatal brain
Source: Genome Biol. 2010 Jul 27;11(7):R79. doi: 10.1186/gb-2010-11-7-r79 (PMC2926790; doi:10.1186/gb-2010-11-7-r79)
Supplement: Additional file 11 — Data S2. Raw pyrosequencing data file 1. [file gb-2010-11-7-r79-S11.ZIP]

Archive with 1,852 entries (1,788 files):
- AKR-PWD_1/
- AKR-PWD_1/Cab39l_1/
- AKR-PWD_1/Cab39l_1/Cab39l_1_PWD_AKR_01.emf
- AKR-PWD_1/Cab39l_1/Cab39l_1_PWD_AKR_02.emf
- AKR-PWD_1/Cab39l_1/Cab39l_1_PWD_AKR_03.emf
- AKR-PWD_1/Cab39l_1/Cab39l_1_PWD_AKR_04.emf
- AKR-PWD_1/Cab39l_1/Cab39l_1_PWD_AKR_05.emf
- AKR-PWD_1/Cab39l_1/Cab39l_1_PWD_AKR_06.emf
- AKR-PWD_1/Cab39l_1/Cab39l_1_PWD_AKR_07.emf
- AKR-PWD_1/Cab39l_1/Cab39l_1_PWD_AKR_08.emf
- AKR-PWD_1/Cab39l_1/Cab39l_1_PWD_AKR_09.emf
- AKR-PWD_1/Cab39l_1/Cab39l_1_PWD_AKR_10.emf
- AKR-PWD_1/Cab39l_1/Cab39l_1_PWD_AKR_11.emf
- AKR-PWD_1/Cab39l_1/Cab39l_1_PWD_AKR_12.emf
- AKR-PWD_1/Cab39l_1/Cab39l_1_PWD_AKR_13.emf
- AKR-PWD_1/Cab39l_1/Cab39l_1_PWD_AKR_14.emf
- AKR-PWD_1/Cab39l_1/Cab39l_1_PWD_AKR_15.emf
- AKR-PWD_1/Cab39l_1/Cab39l_1_PWD_AKR_16.emf
- AKR-PWD_1/Cab39l_1/Cab39l_1_PWD_AKR_17.emf
- AKR-PWD_1/Cab39l_1/Cab39l_1_PWD_AKR_18.emf
- AKR-PWD_1/Cab39l_1/Cab39l_1_PWD_AKR_19.emf
- AKR-PWD_1/Cab39l_1/Cab39l_1_PWD_AKR_20.emf
- AKR-PWD_1/Cab39l_1/Cab39l_1_PWD_AKR_21.emf
- AKR-PWD_1/Cab39l_1/Cab39l_1_PWD_AKR_22.emf
- AKR-PWD_1/Cab39l_1/Cab39l_1_PWD_AKR_23.emf
- AKR-PWD_1/Cab39l_1/Cab39l_1_PWD_AKR_24.emf
- AKR-PWD_1/Cab39l_1/Cab39l_1_PWD_AKR_25.emf
- AKR-PWD_1/Cab39l_1/Cab39l_1_PWD_AKR_26.emf
- AKR-PWD_1/Cab39l_1/Cab39l_1_PWD_AKR_27.emf
- AKR-PWD_1/Cab39l_1/Cab39l_1_PWD_AKR_28.emf
- AKR-PWD_1/Cab39l_1/Cab39l_1_PWD_AKR_29.emf
- AKR-PWD_1/Cab39l_1/Cab39l_1_PWD_AKR_30.emf
- AKR-PWD_1/Cab39l_1/Cab39l_1_PWD_AKR_31.emf
- AKR-PWD_1/Cab39l_1/Cab39l_1_PWD_AKR_32.emf
- AKR-PWD_1/Cab39l_1/Cab39l_1_PWD_AKR_33.emf
- AKR-PWD_1/Cab39l_1/Cab39l_1_PWD_AKR_34.emf
- AKR-PWD_1/Cab39l_1/Cab39l_1_PWD_AKR_35.emf
- AKR-PWD_1/Cab39l_1/Cab39l_1_PWD_AKR_36.emf
- AKR-PWD_1/Crsp2_1/
- AKR-PWD_1/Crsp2_1/Crsp2_1_PWD_AKR_01.emf
- AKR-PWD_1/Crsp2_1/Crsp2_1_PWD_AKR_02.emf
- AKR-PWD_1/Crsp2_1/Crsp2_1_PWD_AKR_03.emf
- AKR-PWD_1/Crsp2_1/Crsp2_1_PWD_AKR_04.emf
- AKR-PWD_1/Crsp2_1/Crsp2_1_PWD_AKR_05.emf
- AKR-PWD_1/Crsp2_1/Crsp2_1_PWD_AKR_06.emf
- AKR-PWD_1/Crsp2_1/Crsp2_1_PWD_AKR_07.emf
- AKR-PWD_1/Crsp2_1/Crsp2_1_PWD_AKR_08.emf
- AKR-PWD_1/Crsp2_1/Crsp2_1_PWD_AKR_09.emf
- AKR-PWD_1/Crsp2_1/Crsp2_1_PWD_AKR_10.emf
- AKR-PWD_1/Crsp2_1/Crsp2_1_PWD_AKR_11.emf
- AKR-PWD_1/Crsp2_1/Crsp2_1_PWD_AKR_12.emf
- AKR-PWD_1/Crsp2_1/Crsp2_1_PWD_AKR_13.emf
- AKR-PWD_1/Crsp2_1/Crsp2_1_PWD_AKR_14.emf
- AKR-PWD_1/Crsp2_1/Crsp2_1_PWD_AKR_15.emf
- AKR-PWD_1/Crsp2_1/Crsp2_1_PWD_AKR_16.emf
- AKR-PWD_1/Crsp2_1/Crsp2_1_PWD_AKR_17.emf
- AKR-PWD_1/Crsp2_1/Crsp2_1_PWD_AKR_18.emf
- AKR-PWD_1/Crsp2_1/Crsp2_1_PWD_AKR_19.emf
- AKR-PWD_1/Crsp2_1/Crsp2_1_PWD_AKR_20.emf
- AKR-PWD_1/Crsp2_1/Crsp2_1_PWD_AKR_21.emf
- AKR-PWD_1/Crsp2_1/Crsp2_1_PWD_AKR_22.emf
- AKR-PWD_1/Crsp2_1/Crsp2_1_PWD_AKR_23.emf
- AKR-PWD_1/Crsp2_1/Crsp2_1_PWD_AKR_24.emf
- AKR-PWD_1/Crsp2_1/Crsp2_1_PWD_AKR_25.emf
- AKR-PWD_1/Crsp2_1/Crsp2_1_PWD_AKR_26.emf
- AKR-PWD_1/Crsp2_1/Crsp2_1_PWD_AKR_27.emf
- AKR-PWD_1/Crsp2_1/Crsp2_1_PWD_AKR_28.emf
- AKR-PWD_1/Crsp2_1/Crsp2_1_PWD_AKR_29.emf
- AKR-PWD_1/Crsp2_1/Crsp2_1_PWD_AKR_30.emf
- AKR-PWD_1/Crsp2_1/Crsp2_1_PWD_AKR_31.emf
- AKR-PWD_1/Crsp2_1/Crsp2_1_PWD_AKR_32.emf
- AKR-PWD_1/Crsp2_1/Crsp2_1_PWD_AKR_33.emf
- AKR-PWD_1/Crsp2_1/Crsp2_1_PWD_AKR_34.emf
- AKR-PWD_1/Crsp2_1/Crsp2_1_PWD_AKR_35.emf
- AKR-PWD_1/Crsp2_1/Crsp2_1_PWD_AKR_36.emf
- AKR-PWD_1/Cstf2_1/
- AKR-PWD_1/Cstf2_1/Cstf2_1_PWD_AKR_01.emf
- AKR-PWD_1/Cstf2_1/Cstf2_1_PWD_AKR_02.emf
- AKR-PWD_1/Cstf2_1/Cstf2_1_PWD_AKR_03.emf
- AKR-PWD_1/Cstf2_1/Cstf2_1_PWD_AKR_04.emf
- AKR-PWD_1/Cstf2_1/Cstf2_1_PWD_AKR_05.emf
- AKR-PWD_1/Cstf2_1/Cstf2_1_PWD_AKR_06.emf
- AKR-PWD_1/Cstf2_1/Cstf2_1_PWD_AKR_07.emf
- AKR-PWD_1/Cstf2_1/Cstf2_1_PWD_AKR_08.emf
- AKR-PWD_1/Cstf2_1/Cstf2_1_PWD_AKR_09.emf
- AKR-PWD_1/Cstf2_1/Cstf2_1_PWD_AKR_10.emf
- AKR-PWD_1/Cstf2_1/Cstf2_1_PWD_AKR_11.emf
- AKR-PWD_1/Cstf2_1/Cstf2_1_PWD_AKR_12.emf
- AKR-PWD_1/Cstf2_1/Cstf2_1_PWD_AKR_13.emf
- AKR-PWD_1/Cstf2_1/Cstf2_1_PWD_AKR_14.emf
- AKR-PWD_1/Cstf2_1/Cstf2_1_PWD_AKR_15.emf
- AKR-PWD_1/Cstf2_1/Cstf2_1_PWD_AKR_16.emf
- AKR-PWD_1/Cstf2_1/Cstf2_1_PWD_AKR_17.emf
- AKR-PWD_1/Cstf2_1/Cstf2_1_PWD_AKR_18.emf
- AKR-PWD_1/Cstf2_1/Cstf2_1_PWD_AKR_19.emf
- AKR-PWD_1/Cstf2_1/Cstf2_1_PWD_AKR_20.emf
- AKR-PWD_1/Cstf2_1/Cstf2_1_PWD_AKR_21.emf
- AKR-PWD_1/Cstf2_1/Cstf2_1_PWD_AKR_22.emf
- AKR-PWD_1/Cstf2_1/Cstf2_1_PWD_AKR_23.emf
- AKR-PWD_1/Cstf2_1/Cstf2_1_PWD_AKR_24.emf
- AKR-PWD_1/Cstf2_1/Cstf2_1_PWD_AKR_25.emf
- AKR-PWD_1/Cstf2_1/Cstf2_1_PWD_AKR_26.emf
- AKR-PWD_1/Cstf2_1/Cstf2_1_PWD_AKR_27.emf
- AKR-PWD_1/Cstf2_1/Cstf2_1_PWD_AKR_28.emf
- AKR-PWD_1/Cstf2_1/Cstf2_1_PWD_AKR_29.emf
- AKR-PWD_1/Cstf2_1/Cstf2_1_PWD_AKR_30.emf
- AKR-PWD_1/Cstf2_1/Cstf2_1_PWD_AKR_31.emf
- AKR-PWD_1/Cstf2_1/Cstf2_1_PWD_AKR_32.emf
- AKR-PWD_1/Cstf2_1/Cstf2_1_PWD_AKR_33.emf
- AKR-PWD_1/Cstf2_1/Cstf2_1_PWD_AKR_34.emf
- AKR-PWD_1/Cstf2_1/Cstf2_1_PWD_AKR_35.emf
- AKR-PWD_1/Cstf2_1/Cstf2_1_PWD_AKR_36.emf
- AKR-PWD_1/Ctps2_1/
- AKR-PWD_1/Ctps2_1/Ctps2_1_PWD_AKR_02.emf
- AKR-PWD_1/Ctps2_1/Ctps2_1_PWD_AKR_03.emf
- AKR-PWD_1/Ctps2_1/Ctps2_1_PWD_AKR_04.emf
- AKR-PWD_1/Ctps2_1/Ctps2_1_PWD_AKR_05.emf
- AKR-PWD_1/Ctps2_1/Ctps2_1_PWD_AKR_06.emf
- AKR-PWD_1/Ctps2_1/Ctps2_1_PWD_AKR_07.emf
- AKR-PWD_1/Ctps2_1/Ctps2_1_PWD_AKR_08.emf
- AKR-PWD_1/Ctps2_1/Ctps2_1_PWD_AKR_09.emf
- AKR-PWD_1/Ctps2_1/Ctps2_1_PWD_AKR_10.emf
- AKR-PWD_1/Ctps2_1/Ctps2_1_PWD_AKR_11.emf
- AKR-PWD_1/Ctps2_1/Ctps2_1_PWD_AKR_12.emf
- AKR-PWD_1/Ctps2_1/Ctps2_1_PWD_AKR_13.emf
- AKR-PWD_1/Ctps2_1/Ctps2_1_PWD_AKR_14.emf
- AKR-PWD_1/Ctps2_1/Ctps2_1_PWD_AKR_15.emf
- AKR-PWD_1/Ctps2_1/Ctps2_1_PWD_AKR_16.emf
- AKR-PWD_1/Ctps2_1/Ctps2_1_PWD_AKR_17.emf
- AKR-PWD_1/Ctps2_1/Ctps2_1_PWD_AKR_18.emf
- AKR-PWD_1/Ctps2_1/Ctps2_1_PWD_AKR_19.emf
- AKR-PWD_1/Ctps2_1/Ctps2_1_PWD_AKR_20.emf
- AKR-PWD_1/Ctps2_1/Ctps2_1_PWD_AKR_21.emf
- AKR-PWD_1/Ctps2_1/Ctps2_1_PWD_AKR_22.emf
- AKR-PWD_1/Ctps2_1/Ctps2_1_PWD_AKR_23.emf
- AKR-PWD_1/Ctps2_1/Ctps2_1_PWD_AKR_24.emf
- AKR-PWD_1/Ctps2_1/Ctps2_1_PWD_AKR_25.emf
- AKR-PWD_1/Ctps2_1/Ctps2_1_PWD_AKR_26.emf
- AKR-PWD_1/Ctps2_1/Ctps2_1_PWD_AKR_27.emf
- AKR-PWD_1/Ctps2_1/Ctps2_1_PWD_AKR_28.emf
- AKR-PWD_1/Ctps2_1/Ctps2_1_PWD_AKR_29.emf
- AKR-PWD_1/Ctps2_1/Ctps2_1_PWD_AKR_30.emf
- AKR-PWD_1/Ctps2_1/Ctps2_1_PWD_AKR_32.emf
- AKR-PWD_1/Ctps2_1/Ctps2_1_PWD_AKR_33.emf
- AKR-PWD_1/Ctps2_1/Ctps2_1_PWD_AKR_34.wmf
- AKR-PWD_1/Ctps2_1/Ctps2_1_PWD_AKR_35.emf
- AKR-PWD_1/Ctps2_1/Ctps2_1_PWD_AKR_36.emf
- AKR-PWD_1/Ddx3x_1/
- AKR-PWD_1/Ddx3x_1/Ddx3x_1_PWD_AKR_01.emf
- AKR-PWD_1/Ddx3x_1/Ddx3x_1_PWD_AKR_02.emf
- AKR-PWD_1/Ddx3x_1/Ddx3x_1_PWD_AKR_03.emf
- AKR-PWD_1/Ddx3x_1/Ddx3x_1_PWD_AKR_04.emf
- AKR-PWD_1/Ddx3x_1/Ddx3x_1_PWD_AKR_05.emf
- AKR-PWD_1/Ddx3x_1/Ddx3x_1_PWD_AKR_06.emf
- AKR-PWD_1/Ddx3x_1/Ddx3x_1_PWD_AKR_07.emf
- AKR-PWD_1/Ddx3x_1/Ddx3x_1_PWD_AKR_08.emf
- AKR-PWD_1/Ddx3x_1/Ddx3x_1_PWD_AKR_09.emf
- AKR-PWD_1/Ddx3x_1/Ddx3x_1_PWD_AKR_10.emf
- AKR-PWD_1/Ddx3x_1/Ddx3x_1_PWD_AKR_11.emf
- AKR-PWD_1/Ddx3x_1/Ddx3x_1_PWD_AKR_12.emf
- AKR-PWD_1/Ddx3x_1/Ddx3x_1_PWD_AKR_13.emf
- AKR-PWD_1/Ddx3x_1/Ddx3x_1_PWD_AKR_14.emf
- AKR-PWD_1/Ddx3x_1/Ddx3x_1_PWD_AKR_15.emf
- AKR-PWD_1/Ddx3x_1/Ddx3x_1_PWD_AKR_16.emf
- AKR-PWD_1/Ddx3x_1/Ddx3x_1_PWD_AKR_17.emf
- AKR-PWD_1/Ddx3x_1/Ddx3x_1_PWD_AKR_18.emf
- AKR-PWD_1/Ddx3x_1/Ddx3x_1_PWD_AKR_19.emf
- AKR-PWD_1/Ddx3x_1/Ddx3x_1_PWD_AKR_20.emf
- AKR-PWD_1/Ddx3x_1/Ddx3x_1_PWD_AKR_21.emf
- AKR-PWD_1/Ddx3x_1/Ddx3x_1_PWD_AKR_22.emf
- AKR-PWD_1/Ddx3x_1/Ddx3x_1_PWD_AKR_23.emf
- AKR-PWD_1/Ddx3x_1/Ddx3x_1_PWD_AKR_24.emf
- AKR-PWD_1/Ddx3x_1/Ddx3x_1_PWD_AKR_25.emf
- AKR-PWD_1/Ddx3x_1/Ddx3x_1_PWD_AKR_26.emf
- AKR-PWD_1/Ddx3x_1/Ddx3x_1_PWD_AKR_27.emf
- AKR-PWD_1/Ddx3x_1/Ddx3x_1_PWD_AKR_28.emf
- AKR-PWD_1/Ddx3x_1/Ddx3x_1_PWD_AKR_29.emf
- AKR-PWD_1/Ddx3x_1/Ddx3x_1_PWD_AKR_30.emf
- AKR-PWD_1/Ddx3x_1/Ddx3x_1_PWD_AKR_31.emf
- AKR-PWD_1/Ddx3x_1/Ddx3x_1_PWD_AKR_32.emf
- AKR-PWD_1/Ddx3x_1/Ddx3x_1_PWD_AKR_33.emf
- AKR-PWD_1/Ddx3x_1/Ddx3x_1_PWD_AKR_35.emf
- AKR-PWD_1/Ddx3x_1/Ddx3x_1_PWD_AKR_36.emf
- AKR-PWD_1/Eif2s3x_1/
- AKR-PWD_1/Eif2s3x_1/Eif2s3x_1_PWD_AKR_01.emf
- AKR-PWD_1/Eif2s3x_1/Eif2s3x_1_PWD_AKR_02.emf
- AKR-PWD_1/Eif2s3x_1/Eif2s3x_1_PWD_AKR_03.emf
- AKR-PWD_1/Eif2s3x_1/Eif2s3x_1_PWD_AKR_04.emf
- AKR-PWD_1/Eif2s3x_1/Eif2s3x_1_PWD_AKR_05.emf
- AKR-PWD_1/Eif2s3x_1/Eif2s3x_1_PWD_AKR_06.emf
- AKR-PWD_1/Eif2s3x_1/Eif2s3x_1_PWD_AKR_07.emf
- AKR-PWD_1/Eif2s3x_1/Eif2s3x_1_PWD_AKR_08.emf
- AKR-PWD_1/Eif2s3x_1/Eif2s3x_1_PWD_AKR_09.emf
- AKR-PWD_1/Eif2s3x_1/Eif2s3x_1_PWD_AKR_10.emf
- AKR-PWD_1/Eif2s3x_1/Eif2s3x_1_PWD_AKR_11.emf
- AKR-PWD_1/Eif2s3x_1/Eif2s3x_1_PWD_AKR_12.emf
- AKR-PWD_1/Eif2s3x_1/Eif2s3x_1_PWD_AKR_13.emf
- AKR-PWD_1/Eif2s3x_1/Eif2s3x_1_PWD_AKR_14.emf
- AKR-PWD_1/Eif2s3x_1/Eif2s3x_1_PWD_AKR_15.emf
- AKR-PWD_1/Eif2s3x_1/Eif2s3x_1_PWD_AKR_16.emf
- AKR-PWD_1/Eif2s3x_1/Eif2s3x_1_PWD_AKR_17.emf
- AKR-PWD_1/Eif2s3x_1/Eif2s3x_1_PWD_AKR_18.emf
- AKR-PWD_1/Eif2s3x_1/Eif2s3x_1_PWD_AKR_19.emf
- AKR-PWD_1/Eif2s3x_1/Eif2s3x_1_PWD_AKR_20.emf
- AKR-PWD_1/Eif2s3x_1/Eif2s3x_1_PWD_AKR_21.emf
- AKR-PWD_1/Eif2s3x_1/Eif2s3x_1_PWD_AKR_22.emf
- AKR-PWD_1/Eif2s3x_1/Eif2s3x_1_PWD_AKR_23.emf
- AKR-PWD_1/Eif2s3x_1/Eif2s3x_1_PWD_AKR_24.emf
- AKR-PWD_1/Eif2s3x_1/Eif2s3x_1_PWD_AKR_25.emf
- AKR-PWD_1/Eif2s3x_1/Eif2s3x_1_PWD_AKR_26.emf
- AKR-PWD_1/Eif2s3x_1/Eif2s3x_1_PWD_AKR_27.emf
- AKR-PWD_1/Eif2s3x_1/Eif2s3x_1_PWD_AKR_28.emf
- AKR-PWD_1/Eif2s3x_1/Eif2s3x_1_PWD_AKR_29.emf
- AKR-PWD_1/Eif2s3x_1/Eif2s3x_1_PWD_AKR_30.emf
- AKR-PWD_1/Eif2s3x_1/Eif2s3x_1_PWD_AKR_31.emf
- AKR-PWD_1/Eif2s3x_1/Eif2s3x_1_PWD_AKR_32.emf
- AKR-PWD_1/Eif2s3x_1/Eif2s3x_1_PWD_AKR_33.emf
- AKR-PWD_1/Eif2s3x_1/Eif2s3x_1_PWD_AKR_34.emf
- AKR-PWD_1/Eif2s3x_1/Eif2s3x_1_PWD_AKR_35.emf
- AKR-PWD_1/Eif2s3x_1/Eif2s3x_1_PWD_AKR_36.emf
- AKR-PWD_1/Fundc1_1/
- AKR-PWD_1/Fundc1_1/Fundc1_1_PWD_AKR_01.emf
- AKR-PWD_1/Fundc1_1/Fundc1_1_PWD_AKR_02.emf
- AKR-PWD_1/Fundc1_1/Fundc1_1_PWD_AKR_03.emf
- AKR-PWD_1/Fundc1_1/Fundc1_1_PWD_AKR_04.emf
- AKR-PWD_1/Fundc1_1/Fundc1_1_PWD_AKR_05.emf
- AKR-PWD_1/Fundc1_1/Fundc1_1_PWD_AKR_06.emf
- AKR-PWD_1/Fundc1_1/Fundc1_1_PWD_AKR_07.emf
- AKR-PWD_1/Fundc1_1/Fundc1_1_PWD_AKR_08.emf
- AKR-PWD_1/Fundc1_1/Fundc1_1_PWD_AKR_09.emf
- AKR-PWD_1/Fundc1_1/Fundc1_1_PWD_AKR_10.emf
- AKR-PWD_1/Fundc1_1/Fundc1_1_PWD_AKR_11.emf
- AKR-PWD_1/Fundc1_1/Fundc1_1_PWD_AKR_12.emf
- AKR-PWD_1/Fundc1_1/Fundc1_1_PWD_AKR_13.emf
- AKR-PWD_1/Fundc1_1/Fundc1_1_PWD_AKR_14.emf
- AKR-PWD_1/Fundc1_1/Fundc1_1_PWD_AKR_15.emf
- AKR-PWD_1/Fundc1_1/Fundc1_1_PWD_AKR_16.emf
- AKR-PWD_1/Fundc1_1/Fundc1_1_PWD_AKR_17.emf
- AKR-PWD_1/Fundc1_1/Fundc1_1_PWD_AKR_18.emf
- AKR-PWD_1/Fundc1_1/Fundc1_1_PWD_AKR_19.emf
- AKR-PWD_1/Fundc1_1/Fundc1_1_PWD_AKR_20.emf
- AKR-PWD_1/Fundc1_1/Fundc1_1_PWD_AKR_21.emf
- AKR-PWD_1/Fundc1_1/Fundc1_1_PWD_AKR_22.emf
- AKR-PWD_1/Fundc1_1/Fundc1_1_PWD_AKR_23.emf
- AKR-PWD_1/Fundc1_1/Fundc1_1_PWD_AKR_24.emf
- AKR-PWD_1/Fundc1_1/Fundc1_1_PWD_AKR_25.emf
- AKR-PWD_1/Fundc1_1/Fundc1_1_PWD_AKR_26.emf
- AKR-PWD_1/Fundc1_1/Fundc1_1_PWD_AKR_27.emf
- AKR-PWD_1/Fundc1_1/Fundc1_1_PWD_AKR_28.emf
- AKR-PWD_1/Fundc1_1/Fundc1_1_PWD_AKR_29.emf
- AKR-PWD_1/Fundc1_1/Fundc1_1_PWD_AKR_30.emf
- AKR-PWD_1/Fundc1_1/Fundc1_1_PWD_AKR_31.emf
- AKR-PWD_1/Fundc1_1/Fundc1_1_PWD_AKR_32.emf
- AKR-PWD_1/Fundc1_1/Fundc1_1_PWD_AKR_33.emf
- AKR-PWD_1/Fundc1_1/Fundc1_1_PWD_AKR_34.emf
- AKR-PWD_1/Fundc1_1/Fundc1_1_PWD_AKR_35.emf
- AKR-PWD_1/Fundc1_1/Fundc1_1_PWD_AKR_36.emf
- AKR-PWD_1/Gpm6b_1/
- AKR-PWD_1/Gpm6b_1/Gpm6b_1_PWD_AKR_01.emf
- AKR-PWD_1/Gpm6b_1/Gpm6b_1_PWD_AKR_02.emf
- AKR-PWD_1/Gpm6b_1/Gpm6b_1_PWD_AKR_04.emf
- AKR-PWD_1/Gpm6b_1/Gpm6b_1_PWD_AKR_05.emf
- AKR-PWD_1/Gpm6b_1/Gpm6b_1_PWD_AKR_06.emf
- AKR-PWD_1/Gpm6b_1/Gpm6b_1_PWD_AKR_07.emf
- AKR-PWD_1/Gpm6b_1/Gpm6b_1_PWD_AKR_08.emf
- AKR-PWD_1/Gpm6b_1/Gpm6b_1_PWD_AKR_09.emf
- AKR-PWD_1/Gpm6b_1/Gpm6b_1_PWD_AKR_10.emf
- AKR-PWD_1/Gpm6b_1/Gpm6b_1_PWD_AKR_11.emf
- AKR-PWD_1/Gpm6b_1/Gpm6b_1_PWD_AKR_12.emf
- AKR-PWD_1/Gpm6b_1/Gpm6b_1_PWD_AKR_13.emf
- AKR-PWD_1/Gpm6b_1/Gpm6b_1_PWD_AKR_14.emf
- AKR-PWD_1/Gpm6b_1/Gpm6b_1_PWD_AKR_15.emf
- AKR-PWD_1/Gpm6b_1/Gpm6b_1_PWD_AKR_16.emf
- AKR-PWD_1/Gpm6b_1/Gpm6b_1_PWD_AKR_17.emf
- AKR-PWD_1/Gpm6b_1/Gpm6b_1_PWD_AKR_18.emf
- AKR-PWD_1/Gpm6b_1/Gpm6b_1_PWD_AKR_19.emf
- AKR-PWD_1/Gpm6b_1/Gpm6b_1_PWD_AKR_20.emf
- AKR-PWD_1/Gpm6b_1/Gpm6b_1_PWD_AKR_21.emf
- AKR-PWD_1/Gpm6b_1/Gpm6b_1_PWD_AKR_22.emf
- AKR-PWD_1/Gpm6b_1/Gpm6b_1_PWD_AKR_24.emf
- AKR-PWD_1/Gpm6b_1/Gpm6b_1_PWD_AKR_25.emf
- AKR-PWD_1/Gpm6b_1/Gpm6b_1_PWD_AKR_26.emf
- AKR-PWD_1/Gpm6b_1/Gpm6b_1_PWD_AKR_27.emf
- AKR-PWD_1/Gpm6b_1/Gpm6b_1_PWD_AKR_28.emf
- AKR-PWD_1/Gpm6b_1/Gpm6b_1_PWD_AKR_29.emf
- AKR-PWD_1/Gpm6b_1/Gpm6b_1_PWD_AKR_30.emf
- AKR-PWD_1/Gpm6b_1/Gpm6b_1_PWD_AKR_31.emf
- AKR-PWD_1/Gpm6b_1/Gpm6b_1_PWD_AKR_32.emf
- AKR-PWD_1/Gpm6b_1/Gpm6b_1_PWD_AKR_33.emf
- AKR-PWD_1/Gpm6b_1/Gpm6b_1_PWD_AKR_34.emf
- AKR-PWD_1/Gpm6b_1/Gpm6b_1_PWD_AKR_35.emf
- AKR-PWD_1/Gpm6b_1/Gpm6b_1_PWD_AKR_36.emf
- AKR-PWD_1/Hcfc1_1/
- AKR-PWD_1/Hcfc1_1/Hcfc1_1_PWD_AKR_01.emf
- AKR-PWD_1/Hcfc1_1/Hcfc1_1_PWD_AKR_02.emf
- AKR-PWD_1/Hcfc1_1/Hcfc1_1_PWD_AKR_03.emf
- AKR-PWD_1/Hcfc1_1/Hcfc1_1_PWD_AKR_04.emf
- AKR-PWD_1/Hcfc1_1/Hcfc1_1_PWD_AKR_05.emf
- AKR-PWD_1/Hcfc1_1/Hcfc1_1_PWD_AKR_06.emf
- AKR-PWD_1/Hcfc1_1/Hcfc1_1_PWD_AKR_07.emf
[truncated: 1,552 more entries]
