# Supplementary material for: Paternally biased X inactivation in mouse neonatal brain
Source: Genome Biol. 2010 Jul 27;11(7):R79. doi: 10.1186/gb-2010-11-7-r79 (PMC2926790; doi:10.1186/gb-2010-11-7-r79)
Supplement: Additional file 12 — Data S3. Raw pyrosequencing data file 2. [file gb-2010-11-7-r79-S12.ZIP]

Archive with 1,896 entries (1,832 files):
- AKR-PWD_2/
- AKR-PWD_2/Cab39l_2/
- AKR-PWD_2/Cab39l_2/Cab39l_2_PWD_AKR_01.emf
- AKR-PWD_2/Cab39l_2/Cab39l_2_PWD_AKR_02.emf
- AKR-PWD_2/Cab39l_2/Cab39l_2_PWD_AKR_03.emf
- AKR-PWD_2/Cab39l_2/Cab39l_2_PWD_AKR_04.emf
- AKR-PWD_2/Cab39l_2/Cab39l_2_PWD_AKR_05.emf
- AKR-PWD_2/Cab39l_2/Cab39l_2_PWD_AKR_06.emf
- AKR-PWD_2/Cab39l_2/Cab39l_2_PWD_AKR_07.emf
- AKR-PWD_2/Cab39l_2/Cab39l_2_PWD_AKR_08.emf
- AKR-PWD_2/Cab39l_2/Cab39l_2_PWD_AKR_09.emf
- AKR-PWD_2/Cab39l_2/Cab39l_2_PWD_AKR_10.emf
- AKR-PWD_2/Cab39l_2/Cab39l_2_PWD_AKR_11.emf
- AKR-PWD_2/Cab39l_2/Cab39l_2_PWD_AKR_12.emf
- AKR-PWD_2/Cab39l_2/Cab39l_2_PWD_AKR_13.emf
- AKR-PWD_2/Cab39l_2/Cab39l_2_PWD_AKR_14.emf
- AKR-PWD_2/Cab39l_2/Cab39l_2_PWD_AKR_15.emf
- AKR-PWD_2/Cab39l_2/Cab39l_2_PWD_AKR_16.emf
- AKR-PWD_2/Cab39l_2/Cab39l_2_PWD_AKR_17.emf
- AKR-PWD_2/Cab39l_2/Cab39l_2_PWD_AKR_18.emf
- AKR-PWD_2/Cab39l_2/Cab39l_2_PWD_AKR_19.emf
- AKR-PWD_2/Cab39l_2/Cab39l_2_PWD_AKR_20.emf
- AKR-PWD_2/Cab39l_2/Cab39l_2_PWD_AKR_21.emf
- AKR-PWD_2/Cab39l_2/Cab39l_2_PWD_AKR_22.emf
- AKR-PWD_2/Cab39l_2/Cab39l_2_PWD_AKR_23.emf
- AKR-PWD_2/Cab39l_2/Cab39l_2_PWD_AKR_24.emf
- AKR-PWD_2/Cab39l_2/Cab39l_2_PWD_AKR_25.emf
- AKR-PWD_2/Cab39l_2/Cab39l_2_PWD_AKR_26.emf
- AKR-PWD_2/Cab39l_2/Cab39l_2_PWD_AKR_27.emf
- AKR-PWD_2/Cab39l_2/Cab39l_2_PWD_AKR_28.emf
- AKR-PWD_2/Cab39l_2/Cab39l_2_PWD_AKR_29.emf
- AKR-PWD_2/Cab39l_2/Cab39l_2_PWD_AKR_30.emf
- AKR-PWD_2/Cab39l_2/Cab39l_2_PWD_AKR_31.emf
- AKR-PWD_2/Cab39l_2/Cab39l_2_PWD_AKR_32.emf
- AKR-PWD_2/Cab39l_2/Cab39l_2_PWD_AKR_33.emf
- AKR-PWD_2/Cab39l_2/Cab39l_2_PWD_AKR_34.emf
- AKR-PWD_2/Cab39l_2/Cab39l_2_PWD_AKR_35.emf
- AKR-PWD_2/Cab39l_2/Cab39l_2_PWD_AKR_36.emf
- AKR-PWD_2/Crsp2_2/
- AKR-PWD_2/Crsp2_2/Crsp2_2_PWD_AKR_01.emf
- AKR-PWD_2/Crsp2_2/Crsp2_2_PWD_AKR_02.emf
- AKR-PWD_2/Crsp2_2/Crsp2_2_PWD_AKR_03.emf
- AKR-PWD_2/Crsp2_2/Crsp2_2_PWD_AKR_04.emf
- AKR-PWD_2/Crsp2_2/Crsp2_2_PWD_AKR_05.emf
- AKR-PWD_2/Crsp2_2/Crsp2_2_PWD_AKR_06.emf
- AKR-PWD_2/Crsp2_2/Crsp2_2_PWD_AKR_07.emf
- AKR-PWD_2/Crsp2_2/Crsp2_2_PWD_AKR_08.emf
- AKR-PWD_2/Crsp2_2/Crsp2_2_PWD_AKR_09.emf
- AKR-PWD_2/Crsp2_2/Crsp2_2_PWD_AKR_10.emf
- AKR-PWD_2/Crsp2_2/Crsp2_2_PWD_AKR_11.emf
- AKR-PWD_2/Crsp2_2/Crsp2_2_PWD_AKR_12.emf
- AKR-PWD_2/Crsp2_2/Crsp2_2_PWD_AKR_13.emf
- AKR-PWD_2/Crsp2_2/Crsp2_2_PWD_AKR_14.emf
- AKR-PWD_2/Crsp2_2/Crsp2_2_PWD_AKR_15.emf
- AKR-PWD_2/Crsp2_2/Crsp2_2_PWD_AKR_16.emf
- AKR-PWD_2/Crsp2_2/Crsp2_2_PWD_AKR_17.emf
- AKR-PWD_2/Crsp2_2/Crsp2_2_PWD_AKR_18.emf
- AKR-PWD_2/Crsp2_2/Crsp2_2_PWD_AKR_19.emf
- AKR-PWD_2/Crsp2_2/Crsp2_2_PWD_AKR_20.emf
- AKR-PWD_2/Crsp2_2/Crsp2_2_PWD_AKR_21.emf
- AKR-PWD_2/Crsp2_2/Crsp2_2_PWD_AKR_22.emf
- AKR-PWD_2/Crsp2_2/Crsp2_2_PWD_AKR_23.emf
- AKR-PWD_2/Crsp2_2/Crsp2_2_PWD_AKR_24.emf
- AKR-PWD_2/Crsp2_2/Crsp2_2_PWD_AKR_25.emf
- AKR-PWD_2/Crsp2_2/Crsp2_2_PWD_AKR_26.emf
- AKR-PWD_2/Crsp2_2/Crsp2_2_PWD_AKR_27.emf
- AKR-PWD_2/Crsp2_2/Crsp2_2_PWD_AKR_28.emf
- AKR-PWD_2/Crsp2_2/Crsp2_2_PWD_AKR_29.emf
- AKR-PWD_2/Crsp2_2/Crsp2_2_PWD_AKR_30.emf
- AKR-PWD_2/Crsp2_2/Crsp2_2_PWD_AKR_31.emf
- AKR-PWD_2/Crsp2_2/Crsp2_2_PWD_AKR_32.emf
- AKR-PWD_2/Crsp2_2/Crsp2_2_PWD_AKR_33.emf
- AKR-PWD_2/Crsp2_2/Crsp2_2_PWD_AKR_34.emf
- AKR-PWD_2/Crsp2_2/Crsp2_2_PWD_AKR_35.emf
- AKR-PWD_2/Crsp2_2/Crsp2_2_PWD_AKR_36.emf
- AKR-PWD_2/Cstf2_2/
- AKR-PWD_2/Cstf2_2/Cstf2_2_PWD_AKR_01.emf
- AKR-PWD_2/Cstf2_2/Cstf2_2_PWD_AKR_02.emf
- AKR-PWD_2/Cstf2_2/Cstf2_2_PWD_AKR_03.emf
- AKR-PWD_2/Cstf2_2/Cstf2_2_PWD_AKR_04.emf
- AKR-PWD_2/Cstf2_2/Cstf2_2_PWD_AKR_05.emf
- AKR-PWD_2/Cstf2_2/Cstf2_2_PWD_AKR_06.emf
- AKR-PWD_2/Cstf2_2/Cstf2_2_PWD_AKR_07.emf
- AKR-PWD_2/Cstf2_2/Cstf2_2_PWD_AKR_08.emf
- AKR-PWD_2/Cstf2_2/Cstf2_2_PWD_AKR_09.emf
- AKR-PWD_2/Cstf2_2/Cstf2_2_PWD_AKR_10.emf
- AKR-PWD_2/Cstf2_2/Cstf2_2_PWD_AKR_11.emf
- AKR-PWD_2/Cstf2_2/Cstf2_2_PWD_AKR_12.emf
- AKR-PWD_2/Cstf2_2/Cstf2_2_PWD_AKR_13.emf
- AKR-PWD_2/Cstf2_2/Cstf2_2_PWD_AKR_14.emf
- AKR-PWD_2/Cstf2_2/Cstf2_2_PWD_AKR_15.emf
- AKR-PWD_2/Cstf2_2/Cstf2_2_PWD_AKR_16.emf
- AKR-PWD_2/Cstf2_2/Cstf2_2_PWD_AKR_17.emf
- AKR-PWD_2/Cstf2_2/Cstf2_2_PWD_AKR_18.emf
- AKR-PWD_2/Cstf2_2/Cstf2_2_PWD_AKR_19.emf
- AKR-PWD_2/Cstf2_2/Cstf2_2_PWD_AKR_20.emf
- AKR-PWD_2/Cstf2_2/Cstf2_2_PWD_AKR_21.emf
- AKR-PWD_2/Cstf2_2/Cstf2_2_PWD_AKR_22.emf
- AKR-PWD_2/Cstf2_2/Cstf2_2_PWD_AKR_23.emf
- AKR-PWD_2/Cstf2_2/Cstf2_2_PWD_AKR_24.emf
- AKR-PWD_2/Cstf2_2/Cstf2_2_PWD_AKR_25.emf
- AKR-PWD_2/Cstf2_2/Cstf2_2_PWD_AKR_26.emf
- AKR-PWD_2/Cstf2_2/Cstf2_2_PWD_AKR_27.emf
- AKR-PWD_2/Cstf2_2/Cstf2_2_PWD_AKR_28.emf
- AKR-PWD_2/Cstf2_2/Cstf2_2_PWD_AKR_29.emf
- AKR-PWD_2/Cstf2_2/Cstf2_2_PWD_AKR_30.emf
- AKR-PWD_2/Cstf2_2/Cstf2_2_PWD_AKR_31.emf
- AKR-PWD_2/Cstf2_2/Cstf2_2_PWD_AKR_32.emf
- AKR-PWD_2/Cstf2_2/Cstf2_2_PWD_AKR_33.emf
- AKR-PWD_2/Cstf2_2/Cstf2_2_PWD_AKR_34.emf
- AKR-PWD_2/Cstf2_2/Cstf2_2_PWD_AKR_35.emf
- AKR-PWD_2/Cstf2_2/Cstf2_2_PWD_AKR_36.emf
- AKR-PWD_2/Ctps2_2/
- AKR-PWD_2/Ctps2_2/Ctps2_2_PWD_AKR_01.emf
- AKR-PWD_2/Ctps2_2/Ctps2_2_PWD_AKR_02.emf
- AKR-PWD_2/Ctps2_2/Ctps2_2_PWD_AKR_03.emf
- AKR-PWD_2/Ctps2_2/Ctps2_2_PWD_AKR_05.emf
- AKR-PWD_2/Ctps2_2/Ctps2_2_PWD_AKR_06.emf
- AKR-PWD_2/Ctps2_2/Ctps2_2_PWD_AKR_07.emf
- AKR-PWD_2/Ctps2_2/Ctps2_2_PWD_AKR_08.emf
- AKR-PWD_2/Ctps2_2/Ctps2_2_PWD_AKR_09.emf
- AKR-PWD_2/Ctps2_2/Ctps2_2_PWD_AKR_10.emf
- AKR-PWD_2/Ctps2_2/Ctps2_2_PWD_AKR_11.emf
- AKR-PWD_2/Ctps2_2/Ctps2_2_PWD_AKR_12.emf
- AKR-PWD_2/Ctps2_2/Ctps2_2_PWD_AKR_13.emf
- AKR-PWD_2/Ctps2_2/Ctps2_2_PWD_AKR_14.emf
- AKR-PWD_2/Ctps2_2/Ctps2_2_PWD_AKR_15.emf
- AKR-PWD_2/Ctps2_2/Ctps2_2_PWD_AKR_16.emf
- AKR-PWD_2/Ctps2_2/Ctps2_2_PWD_AKR_17.emf
- AKR-PWD_2/Ctps2_2/Ctps2_2_PWD_AKR_18.emf
- AKR-PWD_2/Ctps2_2/Ctps2_2_PWD_AKR_21.emf
- AKR-PWD_2/Ctps2_2/Ctps2_2_PWD_AKR_22.emf
- AKR-PWD_2/Ctps2_2/Ctps2_2_PWD_AKR_23.emf
- AKR-PWD_2/Ctps2_2/Ctps2_2_PWD_AKR_24.emf
- AKR-PWD_2/Ctps2_2/Ctps2_2_PWD_AKR_25.emf
- AKR-PWD_2/Ctps2_2/Ctps2_2_PWD_AKR_26.emf
- AKR-PWD_2/Ctps2_2/Ctps2_2_PWD_AKR_27.emf
- AKR-PWD_2/Ctps2_2/Ctps2_2_PWD_AKR_28.emf
- AKR-PWD_2/Ctps2_2/Ctps2_2_PWD_AKR_29.emf
- AKR-PWD_2/Ctps2_2/Ctps2_2_PWD_AKR_32.emf
- AKR-PWD_2/Ctps2_2/Ctps2_2_PWD_AKR_33.emf
- AKR-PWD_2/Ctps2_2/Ctps2_2_PWD_AKR_34.emf
- AKR-PWD_2/Ctps2_2/Ctps2_2_PWD_AKR_35.emf
- AKR-PWD_2/Ctps2_2/Ctps2_2_PWD_AKR_36.emf
- AKR-PWD_2/Ddx3x_2/
- AKR-PWD_2/Ddx3x_2/Ddx3x_2_PWD_AKR_01.emf
- AKR-PWD_2/Ddx3x_2/Ddx3x_2_PWD_AKR_02.emf
- AKR-PWD_2/Ddx3x_2/Ddx3x_2_PWD_AKR_03.emf
- AKR-PWD_2/Ddx3x_2/Ddx3x_2_PWD_AKR_04.emf
- AKR-PWD_2/Ddx3x_2/Ddx3x_2_PWD_AKR_05.emf
- AKR-PWD_2/Ddx3x_2/Ddx3x_2_PWD_AKR_06.emf
- AKR-PWD_2/Ddx3x_2/Ddx3x_2_PWD_AKR_07.emf
- AKR-PWD_2/Ddx3x_2/Ddx3x_2_PWD_AKR_08.emf
- AKR-PWD_2/Ddx3x_2/Ddx3x_2_PWD_AKR_09.emf
- AKR-PWD_2/Ddx3x_2/Ddx3x_2_PWD_AKR_10.emf
- AKR-PWD_2/Ddx3x_2/Ddx3x_2_PWD_AKR_11.emf
- AKR-PWD_2/Ddx3x_2/Ddx3x_2_PWD_AKR_12.emf
- AKR-PWD_2/Ddx3x_2/Ddx3x_2_PWD_AKR_13.emf
- AKR-PWD_2/Ddx3x_2/Ddx3x_2_PWD_AKR_14.emf
- AKR-PWD_2/Ddx3x_2/Ddx3x_2_PWD_AKR_15.emf
- AKR-PWD_2/Ddx3x_2/Ddx3x_2_PWD_AKR_16.emf
- AKR-PWD_2/Ddx3x_2/Ddx3x_2_PWD_AKR_17.emf
- AKR-PWD_2/Ddx3x_2/Ddx3x_2_PWD_AKR_18.emf
- AKR-PWD_2/Ddx3x_2/Ddx3x_2_PWD_AKR_19.emf
- AKR-PWD_2/Ddx3x_2/Ddx3x_2_PWD_AKR_20.emf
- AKR-PWD_2/Ddx3x_2/Ddx3x_2_PWD_AKR_21.emf
- AKR-PWD_2/Ddx3x_2/Ddx3x_2_PWD_AKR_22.emf
- AKR-PWD_2/Ddx3x_2/Ddx3x_2_PWD_AKR_23.emf
- AKR-PWD_2/Ddx3x_2/Ddx3x_2_PWD_AKR_24.emf
- AKR-PWD_2/Ddx3x_2/Ddx3x_2_PWD_AKR_25.emf
- AKR-PWD_2/Ddx3x_2/Ddx3x_2_PWD_AKR_26.emf
- AKR-PWD_2/Ddx3x_2/Ddx3x_2_PWD_AKR_27.emf
- AKR-PWD_2/Ddx3x_2/Ddx3x_2_PWD_AKR_28.emf
- AKR-PWD_2/Ddx3x_2/Ddx3x_2_PWD_AKR_29.emf
- AKR-PWD_2/Ddx3x_2/Ddx3x_2_PWD_AKR_30.emf
- AKR-PWD_2/Ddx3x_2/Ddx3x_2_PWD_AKR_31.emf
- AKR-PWD_2/Ddx3x_2/Ddx3x_2_PWD_AKR_32.emf
- AKR-PWD_2/Ddx3x_2/Ddx3x_2_PWD_AKR_33.emf
- AKR-PWD_2/Ddx3x_2/Ddx3x_2_PWD_AKR_34.emf
- AKR-PWD_2/Ddx3x_2/Ddx3x_2_PWD_AKR_35.emf
- AKR-PWD_2/Ddx3x_2/Ddx3x_2_PWD_AKR_36.emf
- AKR-PWD_2/Eif2s3x_2/
- AKR-PWD_2/Eif2s3x_2/Eif2s3x_2_PWD_AKR_01.emf
- AKR-PWD_2/Eif2s3x_2/Eif2s3x_2_PWD_AKR_02.emf
- AKR-PWD_2/Eif2s3x_2/Eif2s3x_2_PWD_AKR_03.emf
- AKR-PWD_2/Eif2s3x_2/Eif2s3x_2_PWD_AKR_04.emf
- AKR-PWD_2/Eif2s3x_2/Eif2s3x_2_PWD_AKR_05.emf
- AKR-PWD_2/Eif2s3x_2/Eif2s3x_2_PWD_AKR_06.emf
- AKR-PWD_2/Eif2s3x_2/Eif2s3x_2_PWD_AKR_07.emf
- AKR-PWD_2/Eif2s3x_2/Eif2s3x_2_PWD_AKR_08.emf
- AKR-PWD_2/Eif2s3x_2/Eif2s3x_2_PWD_AKR_09.emf
- AKR-PWD_2/Eif2s3x_2/Eif2s3x_2_PWD_AKR_10.emf
- AKR-PWD_2/Eif2s3x_2/Eif2s3x_2_PWD_AKR_11.emf
- AKR-PWD_2/Eif2s3x_2/Eif2s3x_2_PWD_AKR_12.emf
- AKR-PWD_2/Eif2s3x_2/Eif2s3x_2_PWD_AKR_13.emf
- AKR-PWD_2/Eif2s3x_2/Eif2s3x_2_PWD_AKR_14.emf
- AKR-PWD_2/Eif2s3x_2/Eif2s3x_2_PWD_AKR_15.emf
- AKR-PWD_2/Eif2s3x_2/Eif2s3x_2_PWD_AKR_16.emf
- AKR-PWD_2/Eif2s3x_2/Eif2s3x_2_PWD_AKR_17.emf
- AKR-PWD_2/Eif2s3x_2/Eif2s3x_2_PWD_AKR_18.emf
- AKR-PWD_2/Eif2s3x_2/Eif2s3x_2_PWD_AKR_19.emf
- AKR-PWD_2/Eif2s3x_2/Eif2s3x_2_PWD_AKR_20.emf
- AKR-PWD_2/Eif2s3x_2/Eif2s3x_2_PWD_AKR_21.emf
- AKR-PWD_2/Eif2s3x_2/Eif2s3x_2_PWD_AKR_22.emf
- AKR-PWD_2/Eif2s3x_2/Eif2s3x_2_PWD_AKR_23.emf
- AKR-PWD_2/Eif2s3x_2/Eif2s3x_2_PWD_AKR_24.emf
- AKR-PWD_2/Eif2s3x_2/Eif2s3x_2_PWD_AKR_25.emf
- AKR-PWD_2/Eif2s3x_2/Eif2s3x_2_PWD_AKR_26.emf
- AKR-PWD_2/Eif2s3x_2/Eif2s3x_2_PWD_AKR_27.emf
- AKR-PWD_2/Eif2s3x_2/Eif2s3x_2_PWD_AKR_28.emf
- AKR-PWD_2/Eif2s3x_2/Eif2s3x_2_PWD_AKR_29.emf
- AKR-PWD_2/Eif2s3x_2/Eif2s3x_2_PWD_AKR_30.emf
- AKR-PWD_2/Eif2s3x_2/Eif2s3x_2_PWD_AKR_31.emf
- AKR-PWD_2/Eif2s3x_2/Eif2s3x_2_PWD_AKR_32.emf
- AKR-PWD_2/Eif2s3x_2/Eif2s3x_2_PWD_AKR_33.emf
- AKR-PWD_2/Eif2s3x_2/Eif2s3x_2_PWD_AKR_34.emf
- AKR-PWD_2/Eif2s3x_2/Eif2s3x_2_PWD_AKR_35.emf
- AKR-PWD_2/Eif2s3x_2/Eif2s3x_2_PWD_AKR_36.emf
- AKR-PWD_2/Fundc1_2/
- AKR-PWD_2/Fundc1_2/Fundc1_2_PWD_AKR_01.emf
- AKR-PWD_2/Fundc1_2/Fundc1_2_PWD_AKR_02.emf
- AKR-PWD_2/Fundc1_2/Fundc1_2_PWD_AKR_03.emf
- AKR-PWD_2/Fundc1_2/Fundc1_2_PWD_AKR_04.emf
- AKR-PWD_2/Fundc1_2/Fundc1_2_PWD_AKR_05.emf
- AKR-PWD_2/Fundc1_2/Fundc1_2_PWD_AKR_06.emf
- AKR-PWD_2/Fundc1_2/Fundc1_2_PWD_AKR_07.emf
- AKR-PWD_2/Fundc1_2/Fundc1_2_PWD_AKR_08.emf
- AKR-PWD_2/Fundc1_2/Fundc1_2_PWD_AKR_09.emf
- AKR-PWD_2/Fundc1_2/Fundc1_2_PWD_AKR_10.emf
- AKR-PWD_2/Fundc1_2/Fundc1_2_PWD_AKR_11.emf
- AKR-PWD_2/Fundc1_2/Fundc1_2_PWD_AKR_12.emf
- AKR-PWD_2/Fundc1_2/Fundc1_2_PWD_AKR_13.emf
- AKR-PWD_2/Fundc1_2/Fundc1_2_PWD_AKR_14.emf
- AKR-PWD_2/Fundc1_2/Fundc1_2_PWD_AKR_15.emf
- AKR-PWD_2/Fundc1_2/Fundc1_2_PWD_AKR_16.emf
- AKR-PWD_2/Fundc1_2/Fundc1_2_PWD_AKR_17.emf
- AKR-PWD_2/Fundc1_2/Fundc1_2_PWD_AKR_18.emf
- AKR-PWD_2/Fundc1_2/Fundc1_2_PWD_AKR_19.emf
- AKR-PWD_2/Fundc1_2/Fundc1_2_PWD_AKR_20.emf
- AKR-PWD_2/Fundc1_2/Fundc1_2_PWD_AKR_21.emf
- AKR-PWD_2/Fundc1_2/Fundc1_2_PWD_AKR_22.emf
- AKR-PWD_2/Fundc1_2/Fundc1_2_PWD_AKR_23.emf
- AKR-PWD_2/Fundc1_2/Fundc1_2_PWD_AKR_24.emf
- AKR-PWD_2/Fundc1_2/Fundc1_2_PWD_AKR_25.emf
- AKR-PWD_2/Fundc1_2/Fundc1_2_PWD_AKR_26.emf
- AKR-PWD_2/Fundc1_2/Fundc1_2_PWD_AKR_27.emf
- AKR-PWD_2/Fundc1_2/Fundc1_2_PWD_AKR_28.emf
- AKR-PWD_2/Fundc1_2/Fundc1_2_PWD_AKR_29.emf
- AKR-PWD_2/Fundc1_2/Fundc1_2_PWD_AKR_30.emf
- AKR-PWD_2/Fundc1_2/Fundc1_2_PWD_AKR_31.emf
- AKR-PWD_2/Fundc1_2/Fundc1_2_PWD_AKR_32.emf
- AKR-PWD_2/Fundc1_2/Fundc1_2_PWD_AKR_33.emf
- AKR-PWD_2/Fundc1_2/Fundc1_2_PWD_AKR_34.emf
- AKR-PWD_2/Fundc1_2/Fundc1_2_PWD_AKR_35.emf
- AKR-PWD_2/Fundc1_2/Fundc1_2_PWD_AKR_36.emf
- AKR-PWD_2/Gpm6b_2/
- AKR-PWD_2/Gpm6b_2/Gpm6b_2_PWD_AKR_01.emf
- AKR-PWD_2/Gpm6b_2/Gpm6b_2_PWD_AKR_02.emf
- AKR-PWD_2/Gpm6b_2/Gpm6b_2_PWD_AKR_03.emf
- AKR-PWD_2/Gpm6b_2/Gpm6b_2_PWD_AKR_04.emf
- AKR-PWD_2/Gpm6b_2/Gpm6b_2_PWD_AKR_05.emf
- AKR-PWD_2/Gpm6b_2/Gpm6b_2_PWD_AKR_06.emf
- AKR-PWD_2/Gpm6b_2/Gpm6b_2_PWD_AKR_07.emf
- AKR-PWD_2/Gpm6b_2/Gpm6b_2_PWD_AKR_08.emf
- AKR-PWD_2/Gpm6b_2/Gpm6b_2_PWD_AKR_09.emf
- AKR-PWD_2/Gpm6b_2/Gpm6b_2_PWD_AKR_10.emf
- AKR-PWD_2/Gpm6b_2/Gpm6b_2_PWD_AKR_11.emf
- AKR-PWD_2/Gpm6b_2/Gpm6b_2_PWD_AKR_12.emf
- AKR-PWD_2/Gpm6b_2/Gpm6b_2_PWD_AKR_13.emf
- AKR-PWD_2/Gpm6b_2/Gpm6b_2_PWD_AKR_14.emf
- AKR-PWD_2/Gpm6b_2/Gpm6b_2_PWD_AKR_15.emf
- AKR-PWD_2/Gpm6b_2/Gpm6b_2_PWD_AKR_16.emf
- AKR-PWD_2/Gpm6b_2/Gpm6b_2_PWD_AKR_17.emf
- AKR-PWD_2/Gpm6b_2/Gpm6b_2_PWD_AKR_18.emf
- AKR-PWD_2/Gpm6b_2/Gpm6b_2_PWD_AKR_19.emf
- AKR-PWD_2/Gpm6b_2/Gpm6b_2_PWD_AKR_20.emf
- AKR-PWD_2/Gpm6b_2/Gpm6b_2_PWD_AKR_21.emf
- AKR-PWD_2/Gpm6b_2/Gpm6b_2_PWD_AKR_22.emf
- AKR-PWD_2/Gpm6b_2/Gpm6b_2_PWD_AKR_23.emf
- AKR-PWD_2/Gpm6b_2/Gpm6b_2_PWD_AKR_24.emf
- AKR-PWD_2/Gpm6b_2/Gpm6b_2_PWD_AKR_25.emf
- AKR-PWD_2/Gpm6b_2/Gpm6b_2_PWD_AKR_26.emf
- AKR-PWD_2/Gpm6b_2/Gpm6b_2_PWD_AKR_27.emf
- AKR-PWD_2/Gpm6b_2/Gpm6b_2_PWD_AKR_28.emf
- AKR-PWD_2/Gpm6b_2/Gpm6b_2_PWD_AKR_29.emf
- AKR-PWD_2/Gpm6b_2/Gpm6b_2_PWD_AKR_30.emf
- AKR-PWD_2/Gpm6b_2/Gpm6b_2_PWD_AKR_31.emf
- AKR-PWD_2/Gpm6b_2/Gpm6b_2_PWD_AKR_32.emf
- AKR-PWD_2/Gpm6b_2/Gpm6b_2_PWD_AKR_33.emf
- AKR-PWD_2/Gpm6b_2/Gpm6b_2_PWD_AKR_34.emf
- AKR-PWD_2/Gpm6b_2/Gpm6b_2_PWD_AKR_35.emf
- AKR-PWD_2/Gpm6b_2/Gpm6b_2_PWD_AKR_36.emf
- AKR-PWD_2/Hcfc1_2/
- AKR-PWD_2/Hcfc1_2/Hcfc1_2_PWD_AKR_02.emf
- AKR-PWD_2/Hcfc1_2/Hcfc1_2_PWD_AKR_03.emf
- AKR-PWD_2/Hcfc1_2/Hcfc1_2_PWD_AKR_04.emf
- AKR-PWD_2/Hcfc1_2/Hcfc1_2_PWD_AKR_05.emf
- AKR-PWD_2/Hcfc1_2/Hcfc1_2_PWD_AKR_06.emf
- AKR-PWD_2/Hcfc1_2/Hcfc1_2_PWD_AKR_07.emf
- AKR-PWD_2/Hcfc1_2/Hcfc1_2_PWD_AKR_08.emf
[truncated: 1,596 more entries]
